# Supplementary material for: Increased triacylglycerol - Fatty acid substrate cycling in human skeletal muscle cells exposed to eicosapentaenoic acid
Source: PLoS One. 2018 Nov 29;13(11):e0208048. doi: 10.1371/journal.pone.0208048 (PMC6264501; doi:10.1371/journal.pone.0208048)
Supplement: S2 Table — Genes that is changed (p<0.05) for EPA vs. PA are presented. Myotubes from three donors were incubated with PA or EPA (100 μM) for 24 h and then harvested for RNA isolation. Gene expression was measured by Affymetrix human NuGO GeneChip arrays and analysis performed in Partek Genomics Suite 6.6. software. EPA, eicosapentaenoic acid; PA, palmitic acid. (XLSX) [file pone.0208048.s004.xlsx]

## Sheet: Sheet1
Gene name	p-value(EPA vs. PA)	Fold-Change(EPA vs. PA)
SLC6A15	0.000336199	2.27021
FOSL1	1.45144e-05	2.13966
ADTRP	0.0154347	2.08973
HMOX1	0.00230642	1.83074
MT1X	0.00481963	1.82826
RGS16	0.00673679	1.80453
F2RL1	0.00165706	1.7699
CXCL2	0.000235311	1.70114
TNFAIP8L3	0.00486599	1.68078
GPR56	0.0121255	1.66943
GAL	0.0381834	1.66267
PPP1R14C	0.000136486	1.65372
HSD3B7	0.000316544	1.6452
MT1G	0.0385353	1.63283
CXCL8	0.00383991	1.62988
LPCAT1	0.00138453	1.62639
ETV5	0.0455948	1.62388
RGS7	0.00434495	1.62052
MT1F	0.013509	1.58527
STEAP1B	0.0075159	1.55966
RGS17	0.0394198	1.55802
RALA	1.74696e-05	1.55366
CCNE2	0.00360426	1.55246
NMRK2	0.0174431	1.54714
CXCL1	0.00200292	1.54421
FAM180A	0.00357177	1.53236
PSAT1	0.0155739	1.5321
TSLP	0.03366	1.53076
NDUFA4L2	0.00220452	1.53025
PHEX	0.0112646	1.52545
HAS1	0.0365604	1.51187
CDC45	0.0413167	1.51091
DMBT1	0.013805	1.50885
GPR68	0.0239434	1.50876
HMGCR	0.00464736	1.5054
MLPH	0.0017032	1.50402
LAMC2	0.00485968	1.50229
IER3	0.000978478	1.49596
APOL5	0.00872208	1.49331
PRSS3	0.0131666	1.49145
DTL	0.0241809	1.49127
IL21R	0.0423989	1.48873
GEM	0.00136483	1.48038
TREML4	0.0241216	1.47684
NAMPT	0.00168393	1.46761
OAS1	0.0232097	1.46529
RNASEH2A	0.0236324	1.46385
ENO2	0.00321045	1.46236
E2F7	0.0248379	1.46103
ZBTB42	0.00573139	1.46059
COL13A1	0.0487943	1.45931
DNER	0.0118474	1.45909
NGF	0.0165553	1.45766
IL6	0.00818639	1.45632
STX3	0.000339048	1.45135
AKAP1	0.00992682	1.44384
PTGER2	0.0194185	1.4414
DHCR24	0.0267547	1.44004
MAPK13	0.000116949	1.42243
ANGPTL4	0.0299458	1.42217
TRIM47	0.000107447	1.42111
CDCA7	0.0462506	1.41947
ARHGAP22	0.00262999	1.41754
CXCL5	0.017121	1.41195
SQLE	0.00120213	1.41097
CDH4	0.0249338	1.40795
PLIN2	0.0025569	1.40711
SPATA33	0.0256318	1.40697
TMEM121	0.0202932	1.40586
SNN	0.000520164	1.40349
RNF145	0.0123298	1.40127
FAM159B	0.00712122	1.39704
UPP1	0.00198544	1.39674
TMEM108	0.0135974	1.39326
GDF15	0.00161492	1.39244
AGXT	0.0142828	1.39104
MSMO1	0.00810609	1.38184
LIMK1	0.038372	1.38075
PRSS48	0.00204092	1.38051
CEACAM20	0.0390752	1.37674
CPNE8	0.0363032	1.37484
RGS20	0.0469701	1.36952
TTLL11	0.0278169	1.36456
DYX1C1	0.0232416	1.36236
SPNS3	0.00194503	1.35942
C6orf1	0.0112379	1.35633
SPHK1	0.00101906	1.35393
METRNL	0.000239718	1.35331
OR4K14	0.0140749	1.35319
PROCA1	0.00284028	1.35301
EDDM3A	0.0203219	1.35126
KCNN4	0.00129502	1.34849
EIF4EBP1	0.00142108	1.34837
CNIH3	0.00559536	1.34186
DUSP6	0.0486988	1.33968
SERPINB4	0.0453838	1.33898
LINC00671	0.0403098	1.33592
CYP4F12	0.0186626	1.3351
HMGCS1	0.0342538	1.33474
TAS2R5	0.0371033	1.33274
SPP2	0.0132949	1.33259
C5orf24	0.0388252	1.33224
LOC102724536	0.00103756	1.33084
DSG2	0.0356198	1.33075
C22orf15	0.0403305	1.33024
BPIFB3	0.0103019	1.32945
TNFAIP3	0.00259771	1.32907
PFKP	0.00432494	1.32741
MAGEB3	0.00110855	1.3265
EREG	0.0159892	1.32549
OR1A1	0.000427482	1.32413
APOBR	0.00615892	1.32404
KRT36	0.030867	1.32151
FKBP1B	0.00948476	1.32127
RNF182	0.0115128	1.31949
TYMP	0.00856699	1.3187
UPB1	0.0443139	1.318
KIFC2	0.0221327	1.31707
RAB27B	0.0364086	1.31355
MIR31HG	0.0289275	1.31184
TRIB3	0.0186937	1.30984
ARRB2	0.00050421	1.30964
TRBV4-2	0.0058979	1.30927
CHTOP	0.0191729	1.30834
GYS2	0.0221808	1.30707
ALS2CL	0.042196	1.30647
SYNDIG1	0.0219584	1.304
DRAP1	0.0127893	1.30393
PAQR4	0.0186202	1.30143
LIF	0.0163976	1.30112
KCNN1	0.0383193	1.30056
DCBLD2	0.00140797	1.29988
CCL23	0.0276062	1.29796
UHRF1BP1	0.0205447	1.2977
NMB	0.0174863	1.29757
SYT6	0.0106627	1.29468
GAST	0.0117728	1.29382
SPOCD1	0.0060169	1.29337
C14orf178	0.00155341	1.29284
SPAG4	0.0253394	1.29258
NR2C2	0.00836318	1.29249
UGCG	0.000649513	1.29197
PIP4K2A	0.0284674	1.29169
ADORA2B	0.00553538	1.29109
GPX2	0.0100335	1.29051
TEX13B	0.00555318	1.2904
SLC20A1	0.0174582	1.29021
SLCO1C1	0.0237518	1.28997
ZFR2	0.000976709	1.28821
FOXS1	0.0251986	1.28727
CDCP1	0.0231427	1.2852
LSM4	0.021735	1.28453
IL25	0.00467629	1.28443
SLC16A3	0.0292484	1.28387
KCNA1	0.037931	1.28229
LRIT1	0.0440016	1.28169
RANGAP1	0.0109922	1.28109
PSAPL1	0.0211659	1.28087
ARL4C	4.74742e-05	1.28067
CDH16	0.00500439	1.28029
OR10J1	0.0476331	1.28004
RRAGC	0.00896855	1.27798
FRMPD4	0.0314415	1.27699
PRAM1	0.0142237	1.27616
PLP2	0.0142647	1.27492
TTC12	0.0267981	1.27467
SCRN3	0.0147135	1.27435
LPHN2	0.0166255	1.27431
GUSBP5	0.0105649	1.27418
NFATC2	0.0157134	1.2741
HES2	0.00283951	1.27304
BATF3	0.00897894	1.27141
EBP	0.0287853	1.27121
HPS1	0.0274683	1.27059
PITX3	0.029001	1.27003
SH2B3	0.024774	1.26989
UAP1L1	0.0408526	1.26935
PPIF	0.000286068	1.26779
ELFN1	0.03675	1.2675
NT5DC2	0.0103049	1.26687
AADAT	0.0365956	1.26587
NMUR2	0.0122496	1.2656
GCK	1.9809e-05	1.26542
MSANTD3	0.00885851	1.26522
PPP5C	0.00589389	1.26481
FBXW9	0.00402297	1.2645
TLX1	0.0207974	1.26409
AKR1CL1	0.0218045	1.26404
PTPN7	0.00927074	1.26391
RAB17	0.0456901	1.26356
WBSCR27	0.0217322	1.26342
GLRX2	0.0333097	1.2632
SCG2	0.00540213	1.2629
OR12D3	0.0128897	1.262
PPY	0.0400694	1.26178
LRFN2	0.00839493	1.26148
STX1A	0.000477734	1.26145
STC2	0.0043632	1.26095
STK32C	0.0405499	1.26014
TRIM25	0.0328329	1.25999
MT2A	0.0218667	1.25982
NR1D1	0.0430832	1.25927
DUSP5P1	0.0286297	1.25922
FUS	0.0337969	1.2589
CRIP2	0.00243335	1.25884
DOK5	0.0234858	1.25832
LCE4A	0.0488825	1.25784
MIR600HG	0.000950285	1.25776
SLC52A1	0.00714243	1.25756
NLRP9	0.0396602	1.25718
RNF212	0.0424293	1.25674
NR1I2	0.0406451	1.25665
NEU1	0.00768768	1.25619
DYRK3	0.00495512	1.25566
CLCN3	0.00371767	1.25528
MLLT4-AS1	0.0395412	1.25511
PLD4	0.0287188	1.25502
C1QL2	0.0113853	1.25424
SLC5A7	0.0499776	1.25419
STX4	0.013736	1.25311
SLC30A1	0.0250335	1.25282
RAB32	0.00760317	1.2523
MREG	0.00731192	1.25227
CPNE6	0.00760479	1.25177
UBXN11	0.0392565	1.25177
CHAC1	0.00544786	1.25149
PAG1	0.0413686	1.2513
BHMT	0.00118915	1.25098
CERS4	0.0139792	1.25075
KIAA1755	0.0181201	1.24989
KCNG2	0.0167992	1.24888
UTP20	0.0139823	1.24837
PPP1R15A	0.000395958	1.2477
TMEM50B	0.00456923	1.24683
MYEOV2	0.015217	1.24664
BNIP3	0.0449488	1.24645
KRTAP10-8	0.00107969	1.24612
ULBP3	0.0338969	1.24532
BRINP2	0.00541283	1.24523
PRF1	0.0103758	1.24442
GSTO1	0.00763612	1.2443
LEFTY1	0.00768223	1.24423
EIF5	0.00394388	1.24348
FSTL4	0.0487177	1.2433
NXT1	0.0342776	1.24324
SERPINB13	0.0387852	1.2428
KIAA1024L	0.00655527	1.24275
MOCOS	0.033792	1.24236
CHRNA6	0.0298604	1.24232
GRAP	0.0140675	1.24223
SLC52A2	0.0104438	1.24203
KCNG1	0.0284491	1.24193
C11orf96	0.0410014	1.24159
CTH	0.0447578	1.24124
GOT1	0.0400506	1.24121
NANOS2	0.0177659	1.24079
TMEM54	0.00507696	1.2404
NUDT10	0.0188949	1.24039
OAF	0.0195121	1.23995
SLC2A3	0.00223896	1.23958
SLC31A2	0.0145475	1.23907
SORL1	0.0288465	1.23797
KPNA7	0.0131946	1.23644
CPT1A	0.0345549	1.23613
EFHD2	0.00769754	1.23548
NEFL	0.0497955	1.23531
PLIN1	0.0347693	1.23525
RPP40	0.0410562	1.23425
KRT13	0.0149812	1.23421
TMEM232	0.0195499	1.23347
CLN6	0.0284523	1.2332
SLC17A9	0.0151677	1.23295
SFTPB	0.0443048	1.23294
NADK	0.0160962	1.23275
HSD3B1	0.00539835	1.23269
FAM210A	0.00652934	1.23259
CADM2	0.00311831	1.23207
C2CD4A	0.00866246	1.23197
AMDHD2	0.0414357	1.23181
FUT9	0.00216262	1.2318
CYSTM1	0.0158962	1.23087
PRKAG3	0.03868	1.23014
GNPNAT1	0.0131079	1.22994
DKK1	0.0270442	1.22954
SPTLC2	3.92989e-05	1.2294
SLC39A14	0.00215147	1.22939
DUSP10	0.00681569	1.22897
MGC45922	0.041764	1.22866
CAPG	0.033134	1.22855
LINC00269	0.0303997	1.22784
CRYM	0.016339	1.22776
LMNA	0.00232211	1.22758
GJD4	0.0164437	1.22754
ZNF205	0.0166401	1.22704
C11orf85	0.00567742	1.22691
ABHD2	0.00141582	1.22678
C19orf24	0.0166194	1.22677
COX4I2	0.0232694	1.22622
TCIRG1	0.0203414	1.22582
IRF8	0.02079	1.22466
TAC3	0.0163861	1.22447
PCSK4	0.000321599	1.22417
TAP2	0.01387	1.22396
CD47	0.0157392	1.2239
LGALS8-AS1	0.0391188	1.22363
MCM6	0.0323841	1.22312
AVPI1	0.0367309	1.22297
C16orf93	0.00147781	1.22245
KCNA5	0.0444235	1.22177
PFAS	0.0226449	1.22171
TMEM132D	0.00728075	1.22113
MGLL	0.00411035	1.22105
TEX43	0.0410139	1.22105
SCN4A	0.0273159	1.22097
CRHBP	0.0187867	1.22068
EPT1	0.0391193	1.22063
METTL23	0.016391	1.22055
ROS1	0.0102971	1.2205
CLCNKB	0.0440679	1.21984
TAS2R4	0.00804846	1.21939
OMP	0.0226694	1.21891
NHP2L1	0.0212007	1.21889
URB2	0.00446009	1.21864
PIM3	0.0194924	1.21862
CDK2AP2	0.0381933	1.21848
RAD51	0.0490127	1.21801
FCER1A	0.00801572	1.21792
IQCA1	0.00834292	1.21767
ZNF525	0.0253822	1.21748
NR2C2AP	0.00408581	1.21744
ARC	0.0469472	1.21687
HSPA9	0.02387	1.21559
PDE1C	0.037913	1.21524
CCDC85B	0.0477046	1.21494
CLUL1	0.0398648	1.21464
OR5AN1	0.0415629	1.21439
LSP1	0.00360264	1.21419
DBNDD1	0.0335822	1.21416
SLC34A1	0.0321103	1.2134
ANKRD26P1	0.037495	1.21301
MDFI	0.0282631	1.21277
BTNL3	0.0261388	1.21267
RMND1	0.0475939	1.21196
OR1N1	0.0497207	1.21174
SULT4A1	0.0343482	1.21056
RBM38	0.0388466	1.21025
YIF1A	0.0133189	1.20974
NLRP3	0.0128381	1.20952
FAM57A	0.0165173	1.20838
LOC100132731	0.00383594	1.20832
IRAK2	0.00972514	1.20797
EEFSEC	0.00806153	1.20724
TTC39A	0.0309141	1.20691
CDK4	0.00188293	1.20674
PLEKHF1	0.0145307	1.20606
C14orf1	0.0377345	1.20579
CYMP	0.00658054	1.20558
ASB10	0.0251619	1.20553
C12orf49	0.038391	1.20552
WNK2	0.0231238	1.20547
POLD2	0.0314626	1.20543
CLDN14	0.00104593	1.20532
ZDHHC14	0.0120572	1.20468
PCDH12	0.0439856	1.20416
TMEM223	0.0485846	1.20416
ADAM3A	0.0366035	1.20386
CCDC109B	0.046957	1.20308
NDST3	0.0254213	1.20282
CHGA	0.0322224	1.20223
ATP11A	0.000661179	1.20204
PTPRJ	0.0163562	1.20183
KLF6	0.00357507	1.20158
GNAT1	0.00758371	1.201
LHX4	0.0406248	1.20038
HSPBAP1	0.0262748	1.20005
ENTPD6	0.0181948	1.19923
SQRDL	0.0242507	1.19912
NPRL3	0.0255728	1.19865
MFAP2	0.00542912	1.1985
SHB	0.0108522	1.19832
SEC31B	0.0460139	1.19819
OTUB2	0.0391126	1.19805
CDYL2	0.0175338	1.19744
SLC6A5	0.0320055	1.19704
HS1BP3	0.00594958	1.19693
TOMM20L	0.0467576	1.19673
IGHV3-47	0.0447635	1.19649
CATSPERD	0.00499161	1.19606
ARHGAP27	0.0168265	1.19601
TMEM151A	0.0150232	1.19596
IMP4	0.0111101	1.19571
PTGER1	0.0484183	1.19555
ATP6V1B2	0.0499598	1.19545
PALD1	0.037482	1.19401
SLC3A2	0.000275512	1.19399
ENOSF1	0.00392406	1.1936
ENO1	0.0133055	1.19355
PXMP4	0.0313414	1.19331
CXXC5	0.000989178	1.19271
BLNK	0.0380549	1.1927
KCP	0.0400549	1.19261
MOS	0.033577	1.19225
YWHAH	0.0166869	1.19224
DNAJC1	0.0314637	1.19178
OR5W2	0.0450008	1.19097
TIAM1	0.0156054	1.19077
PRG2	0.0223171	1.19055
RENBP	0.0313086	1.19038
PCDHB12	0.0318353	1.19024
NA	0.0242941	1.18995
ELOVL6	0.00403763	1.18955
FER1L6-AS2	0.0243727	1.18832
LOC101927763	0.0127117	1.18781
CA5BP1	0.0493692	1.1875
C19orf48	0.0177104	1.18721
PRDM5	0.045472	1.18638
SLFN5	0.0377412	1.18605
SLC5A9	0.038621	1.18602
WNT10A	0.0322449	1.18593
ADCK1	0.0159063	1.18569
PRM1	0.0281172	1.18566
SLC38A7	0.027117	1.18483
PRTG	0.0126507	1.1844
TNFRSF12A	0.0139543	1.18393
ROBO3	0.0180378	1.18379
FAM129A	0.010811	1.1834
PRDM12	0.0156564	1.18295
LIPF	0.0384103	1.18294
OSGIN1	0.0418474	1.18293
IRX1	0.0279225	1.18273
TRIML2	0.0333587	1.18186
LYPD2	0.0319469	1.18179
GNRHR	0.0174377	1.18149
KIAA0226L	0.0343715	1.18105
MOV10L1	0.0208117	1.1808
OR11H6	0.0134015	1.18076
CCDC88B	0.0208867	1.18026
HTR1A	0.003896	1.18018
PIGG	0.00327871	1.18014
SLC35F6	0.0421541	1.17964
CIDEA	0.0430588	1.17928
CLN3	0.00530129	1.17726
ASPG	0.0219167	1.17667
CCDC86	0.00544113	1.1766
SYT8	0.0209536	1.17657
GSDMC	0.0347471	1.17647
HRAS	0.0374957	1.1764
HES7	0.0220008	1.17611
SIRT7	0.00247696	1.17597
MIPEP	0.00675426	1.17579
CTSH	0.00571812	1.17557
ZBED6CL	0.0414824	1.17469
ODF3L1	0.0429367	1.17389
IER2	0.0252872	1.173
NEK11	0.0227419	1.17292
ACOT7	0.0144972	1.17271
SLC25A39	0.0287358	1.17238
JMJD6	0.0473929	1.17201
OR6C76	0.00827368	1.17193
CSF3R	0.0481969	1.17153
KIR3DL2	0.00379133	1.17139
DTD1	0.0235466	1.17105
CCDC28B	0.0313883	1.17004
OXT	0.0104138	1.16997
CYP2R1	0.0247032	1.16938
FLYWCH2	0.00741267	1.16847
SIRPG	0.04497	1.16836
SC5D	0.0262394	1.16819
RTTN	0.0152658	1.16808
TSNARE1	0.0182228	1.16787
COX20	0.0479508	1.1678
SFXN4	0.0192757	1.1677
VWA1	0.0460355	1.16759
DESI1	0.0153318	1.16688
PATE2	0.0190516	1.16659
FER1L5	0.0218078	1.16583
CCND1	0.00965601	1.16566
BCAT2	0.01016	1.16546
IFI35	0.0143079	1.16484
NOVA2	0.026127	1.16423
ORAOV1	0.026694	1.16394
LINC00161	0.0329597	1.16394
ORAI1	0.0401119	1.16393
MYBPC3	0.0470709	1.16386
WDR60	0.0486635	1.1637
NEK6	0.0240878	1.16353
KCNH8	0.0189868	1.16333
RNH1	0.0113369	1.16319
MAPKAPK3	0.000668653	1.16292
BAIAP2L2	0.0469851	1.16277
C9orf152	0.0312868	1.16265
BAI1	0.0401661	1.16215
FIBCD1	0.0207446	1.16207
CDYL	0.00601946	1.16191
CTNS	0.0288856	1.16172
GPR137	0.0109029	1.16152
STRA13	0.00603499	1.16129
SAP30BP	0.00945406	1.16105
AMER3	0.041234	1.16102
MAL2	0.0222232	1.16063
TTLL8	0.0466615	1.16059
PTGES2	0.0347662	1.16052
WFDC13	0.0149621	1.15978
PLK3	0.0062779	1.15947
SURF2	0.0215693	1.15931
MFSD5	0.0267538	1.15928
TMEM131	0.0294739	1.15919
SRM	0.0170887	1.15818
CPNE7	0.000524139	1.15749
SLC22A12	0.0308138	1.15742
C11orf68	0.00557956	1.15652
MAPKBP1	0.0226022	1.15647
DNM1P46	0.0272866	1.15645
PAX7	0.0418776	1.15574
ZFP36	0.0336747	1.15563
ANKRD28	0.0124287	1.15537
MME	0.0161427	1.15519
MYC	0.0490277	1.15491
HSD17B8	0.0311478	1.15484
FTH1	0.00533335	1.15474
ZMYND19	0.0212105	1.15463
ITGB4	0.0307556	1.15402
B3GNT4	0.0410845	1.15387
ADAD1	0.0217338	1.15382
SPRY4	0.0068685	1.1536
RHOC	0.0191014	1.15341
ADAMTS19	0.00361639	1.15299
DRGX	0.00820607	1.15296
LACTB	0.0105341	1.15295
LOC728743	0.0462262	1.15275
KCNIP2	0.0310246	1.15256
KIAA1644	0.0337778	1.1525
ATP6V1H	0.0359949	1.1525
OR52A1	0.0419775	1.15177
SLC25A32	0.0238674	1.15173
G6PC3	0.0245293	1.15146
ELOVL1	0.0143932	1.15125
GPSM3	0.0461371	1.15049
APCS	0.0251463	1.15033
ADAM18	0.0250872	1.15029
RRP9	0.0492214	1.14984
TMEM221	0.0474701	1.14953
PAX8	0.00278812	1.14952
RABEPK	0.0219953	1.14939
KDSR	0.014885	1.14919
UAP1	0.0122917	1.14905
SLC39A3	0.0299876	1.14883
DALRD3	0.0186071	1.14876
DIEXF	0.027573	1.14874
NT5C3A	0.0488675	1.14854
XPO7	0.0259828	1.14803
C20orf85	0.0498059	1.14784
TLR7	0.0165358	1.14758
EBLN1	0.00525238	1.14744
SCG3	0.0337438	1.14682
LETM1	0.0261697	1.14673
WDFY1	0.0473698	1.14638
IKBKAP	0.0261382	1.14636
ILVBL	0.0197464	1.14625
MSRB1	0.0276524	1.14613
PRORY	0.0465075	1.14532
RHPN1	0.00288187	1.14503
CCM2	0.0114261	1.14497
CNTD2	0.0484271	1.14474
SLC19A1	0.00584733	1.14456
GIF	0.0263275	1.14436
CAMK2D	0.0247023	1.14426
S100A16	0.019774	1.14383
SQSTM1	0.020117	1.14376
PDGFC	0.0323193	1.14357
KRTAP6-1	0.0346925	1.14345
SMURF2	0.0152237	1.14286
NEIL2	0.0361468	1.14286
ENO4	0.0424763	1.14218
LYPD5	0.0249488	1.14204
MS4A1	0.0217229	1.14189
VEGFB	0.0226215	1.14152
LOC440934	0.0330386	1.14145
TDO2	0.0324566	1.14122
ILF3-AS1	0.0470941	1.14117
PCYT2	0.0376672	1.14065
WRNIP1	0.00136282	1.14004
PUS7	0.00765407	1.13986
RGS6	0.0387869	1.13973
SUPV3L1	0.0246351	1.13953
SLC1A5	0.00632721	1.13926
TTPAL	0.00159296	1.13911
RNF24	0.0450684	1.13908
GAS2L1	0.0194969	1.13872
PLEKHH1	0.00116905	1.1387
NRSN1	0.0412117	1.13851
TOLLIP	0.0290043	1.13794
MPV17L2	0.0182321	1.13783
ZDHHC23	0.0379894	1.13782
SCN2A	0.0280768	1.13773
SKAP2	0.0123542	1.13739
NFAM1	0.0390092	1.13714
CCDC176	0.0357113	1.13677
PREPL	0.0322073	1.13673
TUSC2	0.00247084	1.13651
PRND	0.0490644	1.13609
UGT3A1	0.0240897	1.13605
CRCT1	0.0351828	1.13553
LRRC28	0.0468361	1.13528
OGFOD3	0.0299272	1.13479
IL17RC	0.0450106	1.1347
BRI3	0.0360017	1.13464
PNPLA5	0.0459732	1.13406
PSMB11	0.0253012	1.1335
C3orf36	0.0115298	1.13338
KIAA0196	0.0450459	1.13306
RGS18	0.0466748	1.13252
AMER2	0.015179	1.13224
RHBDD1	0.0407273	1.13224
GTPBP2	0.049061	1.132
NXPE1	0.047357	1.13167
PYCR1	0.0131198	1.13166
GLUD1	0.0201616	1.13124
LKAAEAR1	0.033504	1.13056
CEBPG	0.0259161	1.13055
ANXA7	0.0265015	1.13008
KIAA1324	0.049457	1.12997
VSIG1	0.0176789	1.12969
RAB19	0.0406546	1.12895
CAMTA2	0.0226239	1.12879
CLEC4C	0.0427226	1.12878
TIGD5	0.019267	1.12874
RNF213	0.00948948	1.12837
HNRNPDL	0.00983496	1.1275
C11orf24	0.0287704	1.12747
FRMD5	0.0207387	1.12714
GNPDA1	0.0152628	1.12704
MLKL	0.0369747	1.12695
ATP2B4	0.00864787	1.12685
RBM44	0.0358258	1.12663
CLTA	0.0340468	1.12433
SNX22	0.0130874	1.12416
PDDC1	0.0247248	1.12369
CD59	0.0467256	1.12278
PVRL1	0.0202896	1.12273
LINC01011	0.0458378	1.12224
HABP4	0.0155484	1.12222
KLF11	0.00262823	1.12203
WBSCR22	0.0426193	1.12165
SLC35A2	0.0138398	1.12159
HIST1H3F	0.0184583	1.12074
AGPAT2	0.0174866	1.12068
CFAP46	0.0419032	1.11991
TCF15	0.0335346	1.11956
PEPD	0.0220492	1.11937
C1orf35	0.0423726	1.11885
CAP1	0.0455211	1.11859
RAB10	0.0213115	1.11773
CUL4A	0.0226721	1.11762
AHSP	0.0214241	1.11673
ZBTB21	0.0250763	1.11631
ACTB	0.0328337	1.11604
FREM3	0.0447124	1.11591
JPH3	0.0444923	1.1157
LCK	0.0259656	1.11542
TSPO	0.0388717	1.1151
ATP6V0C	0.0149438	1.11504
STUB1	0.0162935	1.11418
CFAP57	0.0138321	1.11319
FSD1L	0.0151468	1.11308
DDIT4	0.000219926	1.11267
SLAIN1	0.0494706	1.11162
CELF1	0.030734	1.11158
BCAT1	0.0261554	1.1115
CCDC13	0.00591941	1.11124
CASZ1	0.00541549	1.11096
HRG	0.0396406	1.11001
GUCY2F	0.0452458	1.10997
LRRC14	0.0390534	1.10971
NIPA2	0.00262245	1.1079
OR6B3	0.0486168	1.10785
C1orf159	0.0372475	1.10784
DDX56	0.0308451	1.10764
COQ10B	0.0111524	1.10723
MLLT10	0.00815295	1.10653
LHFPL2	0.0259843	1.1063
BCAS2	0.0496826	1.10601
SIGMAR1	0.0401991	1.10534
TP53TG5	0.0258084	1.10533
ARMC10	0.030168	1.10417
KIAA2022	0.0313263	1.10417
NARFL	0.0319906	1.10389
UNC5CL	0.0253187	1.1022
TFAP4	0.0431303	1.10185
FAM206A	0.0182372	1.10069
KIAA1549L	0.0479907	1.10053
GRIK1	0.0272327	1.09975
MAGEB18	0.0477228	1.09941
VTI1A	0.0273343	1.09825
PPT1	0.0480685	1.09791
CERS5	0.042309	1.09762
RND3	0.0380662	1.09703
PRR18	0.0468748	1.09693
TMEM63B	0.0359978	1.09572
P4HA2	0.0316007	1.09476
RPS6KB2	0.0366973	1.09389
MRPL2	4.21475e-05	1.0937
LRRC49	0.0471587	1.09317
C16orf70	0.0278128	1.09221
RAC1	0.0292347	1.0894
CAPN2	0.0423363	1.08916
CELSR3	0.0357899	1.08851
DCDC5	0.0234132	1.08614
PRDM4	0.0454699	1.08611
C3orf30	0.03727	1.08599
EHF	0.0367228	1.08552
PANK2	0.0472678	1.08549
TSPYL6	0.0307218	1.08305
TMEM189	0.0477434	1.08287
NGLY1	0.0107839	1.08125
C5orf45	0.0234761	1.07969
CCND3	0.0115137	1.07922
PQLC2	0.0472075	1.0786
STX7	0.0450265	1.07763
HMGCL	0.0373864	1.07613
TSEN54	0.0304554	1.07424
NA	0.0405955	1.0692
RFNG	0.00694273	1.06906
SLC35B2	0.0444418	1.06849
ATG2B	0.0411205	1.0663
EWSR1	0.0302215	1.06302
RBFOX2	0.0100928	1.0623
CTDSP2	0.0439464	-1.03985
UBAP1	0.0264342	-1.04665
USP39	0.0104096	-1.05766
RNF20	0.0365042	-1.05995
GNB2L1	0.0253298	-1.06245
SNAP47	0.0491543	-1.06331
CCT6A	0.031966	-1.06566
OCIAD1	0.0376743	-1.07052
KDM7A	0.0304668	-1.07353
TAS2R19	0.0120214	-1.07489
ZFYVE20	0.0432596	-1.07807
TMCO1	0.026635	-1.08085
TMEM50A	0.016352	-1.08113
IVD	0.00241016	-1.08158
ZNF441	0.0358711	-1.08406
ATP1A2	0.0422979	-1.08413
COL3A1	0.0479407	-1.08601
HEATR4	0.0381164	-1.0861
SERINC1	0.0339362	-1.08789
ZFP36L2	0.0268498	-1.08805
UGP2	0.000935835	-1.08843
ZFP37	0.0157179	-1.08888
ADIPOR2	0.0262268	-1.08975
CANX	0.0111337	-1.08977
FBXW2	0.0203288	-1.09013
BNIP2	0.0095893	-1.09026
SLC25A27	0.0268157	-1.09121
TBK1	0.0251743	-1.09225
TES	0.0456466	-1.09285
EIF3L	0.0277979	-1.09287
TTC28	0.0355298	-1.09356
METAP1	0.0183095	-1.09429
ZNF423	0.0230172	-1.09452
CEACAM6	0.0267081	-1.09477
ZC3HC1	0.0234256	-1.09545
PLRG1	0.0246822	-1.09707
MTCH1	0.0407718	-1.09776
B3GALT6	0.015918	-1.09799
LRP11	0.0213505	-1.09971
SPARC	0.0231344	-1.10027
LMTK2	0.00896902	-1.10107
HEBP1	0.0107587	-1.10255
GPR137C	0.0110973	-1.10338
GSTK1	0.0424144	-1.10366
JUND	0.0105894	-1.10416
TMEM87A	0.00973691	-1.1044
GPR113	0.0433221	-1.10477
C19orf45	0.0319963	-1.10556
FLG	0.0411805	-1.10562
ADIPOR1	0.0301432	-1.10666
NNMT	0.011506	-1.10791
SIM1	0.0410773	-1.1083
PIAS1	0.0378335	-1.10884
SRP72	0.0194301	-1.10943
STS	0.0132615	-1.10972
HNRNPL	0.0360168	-1.10979
ZNF189	0.0452562	-1.11047
GOLPH3L	0.0030323	-1.11074
EEF2	0.0374935	-1.11087
IKBKE	0.0483709	-1.11098
EIF2D	0.0111819	-1.11122
TNNC1	0.0092179	-1.1116
BAG3	0.0458035	-1.11199
ANTXR2	0.0442387	-1.11353
HERPUD1	0.0464686	-1.11363
MTFR1L	0.0280925	-1.11383
TAB2	0.00323897	-1.11446
TMEM198	0.0394809	-1.11465
LTA4H	0.0137355	-1.1151
SASH1	0.0080942	-1.11553
SLC9A6	0.0197343	-1.11572
KIAA2026	0.0180403	-1.11624
COL5A2	0.0456583	-1.11675
DESI2	0.0250274	-1.11692
NDRG3	0.032768	-1.11699
SLC25A29	0.0271869	-1.11752
TSPAN3	0.0128119	-1.11771
RANBP9	0.0103799	-1.11849
FBXO21	0.00879539	-1.11945
PPP3CB	0.0446824	-1.12151
ZNF30	0.0177659	-1.12196
TGFBR1	0.0287723	-1.12212
TEAD1	0.0342166	-1.1223
HNRNPUL1	0.0358193	-1.12263
ACSS2	0.0380229	-1.12283
UCK1	0.0270406	-1.12287
SLC35E3	0.0497105	-1.12288
MSANTD4	0.0222612	-1.12326
BCL2L2	0.00354385	-1.12364
CDKN1A	0.00634474	-1.12391
ITGB8	0.0223688	-1.12521
PTTG1IP	0.0244017	-1.12588
TSPAN7	0.00139018	-1.12599
SNAI2	0.0321705	-1.12643
MYO5A	0.025728	-1.12674
WARS2	0.00765093	-1.12676
NNT	0.0305093	-1.12706
ZC3H6	0.0179495	-1.12717
EPM2AIP1	0.0303105	-1.12727
FSTL1	0.0362312	-1.12766
NIPSNAP3B	0.0270847	-1.12773
SEPT11	0.0130173	-1.12849
SEPT11	0.0130173	-1.12849
ZBTB33	0.00762654	-1.12866
ABCC5	0.0448514	-1.12873
ZNF627	0.0388355	-1.12901
FAM172A	0.0245992	-1.12902
RFC1	0.025122	-1.12914
MED20	0.0159994	-1.12955
ZNF362	0.0338505	-1.12956
HRC	0.00972577	-1.13016
NPSR1	0.00870223	-1.13053
CCDC63	0.0226877	-1.13079
SCUBE3	0.040527	-1.13108
CCNG1	0.0393511	-1.132
SERPINB1	0.0315514	-1.1324
CPQ	0.0363169	-1.13317
SLC39A1	0.0246154	-1.13421
ATG4A	0.0335017	-1.13422
SF3B1	0.0142504	-1.13434
SYNC	0.0203487	-1.13443
BICD2	0.0494084	-1.13503
TDRD5	0.0303908	-1.13507
GPC5	0.0077284	-1.13529
SLC35D1	0.040862	-1.13603
CROT	0.000883795	-1.13625
GSPT2	0.0381609	-1.13627
UBXN7	0.0123963	-1.13635
TTC27	0.014591	-1.13652
MR1	0.0279834	-1.13654
MAN1A2	0.0349674	-1.13726
RFTN1	0.0167042	-1.13736
SPIDR	0.0232298	-1.13748
CCDC175	0.0403863	-1.13763
ARL6IP1	0.00528129	-1.13839
FAM208A	0.0370571	-1.13846
ELMOD2	0.038778	-1.13959
PEAK1	0.0100849	-1.13992
ARL5B	0.0329069	-1.13997
TP53I3	0.026585	-1.14078
KIAA0907	0.0171937	-1.14097
HBP1	0.0032469	-1.14111
MICU1	0.0166971	-1.14175
TMTC1	0.0357501	-1.14208
OXCT1	0.00455813	-1.14328
ZBTB5	0.0427694	-1.1449
SMARCA1	0.0174516	-1.14622
NEIL1	0.0337021	-1.14636
OLFML3	0.00459473	-1.14646
ADAMTSL4	0.015224	-1.14662
PDE4A	0.00399453	-1.1473
ACTC1	0.0118821	-1.14743
TMEM30A	0.00273798	-1.14801
TP73	0.0494966	-1.14978
SH3BP5	0.0427237	-1.15055
CRYAB	0.0238753	-1.1508
EFEMP1	0.00356974	-1.15092
C8orf58	0.0272253	-1.15106
LSM14A	0.00817426	-1.15184
UBTD2	0.0341255	-1.15185
PCBP2	0.00201951	-1.15227
OSBPL9	0.0331982	-1.153
OR5V1	0.0397239	-1.15319
TCF7L2	0.0132769	-1.15324
TUB	0.0441384	-1.15363
CTF1	0.048315	-1.15363
TMEM2	0.0308069	-1.15367
RIMS1	0.043068	-1.15373
TRIM8	0.0117683	-1.1542
STK33	0.0348678	-1.15586
MACF1	0.0276721	-1.15639
TAPT1	0.0121339	-1.15705
NIN	0.0262047	-1.15764
HECA	0.00480519	-1.15767
OVCH2	0.0432941	-1.15787
HSD17B4	0.0447191	-1.15807
MYPOP	0.0450799	-1.15807
CRELD1	0.00949527	-1.15828
TMTC4	0.0344832	-1.15828
EDEM2	0.0470904	-1.15828
EPB41L3	0.0161057	-1.15836
CYTH3	0.0330871	-1.15864
LONRF1	0.0116927	-1.1588
TRAFD1	0.00923099	-1.15894
BTN2A1	0.0218927	-1.15905
MCU	0.0206409	-1.15911
ZKSCAN1	0.0351562	-1.15919
ABCD4	0.0104266	-1.15938
CLASP2	0.00491592	-1.15973
TMX3	0.0249108	-1.16057
SEC14L4	0.0309532	-1.16061
ROR2	0.0220329	-1.16062
KRTAP22-1	0.0325244	-1.16063
TERF2IP	0.00204727	-1.16089
MEGF9	0.0100674	-1.16099
TCEANC2	0.0199063	-1.16175
DRD1	0.0155659	-1.16181
LANCL1	0.0436464	-1.16205
FOLR1	0.0390664	-1.1632
DNAJB6	0.0135704	-1.16346
MS4A14	0.024645	-1.16387
C1S	0.0203283	-1.16409
ENOX2	0.0155205	-1.16471
MRVI1	0.0365624	-1.16519
GMPR2	0.0283835	-1.16529
MED29	0.0111819	-1.16546
TXNDC16	0.0151718	-1.16565
ZBTB18	0.0182602	-1.16595
DLAT	0.0136853	-1.16599
IRF2BPL	0.000546387	-1.16607
TMCO6	0.0458015	-1.16615
RBM4B	0.0493924	-1.16622
PTPN21	0.0385443	-1.16624
DCAF6	0.000160307	-1.16632
SLC44A5	0.0337883	-1.16654
TBC1D1	0.0361361	-1.16659
TASP1	0.0396319	-1.1667
TPRN	0.0317188	-1.16725
UBP1	0.0266599	-1.16729
ZNF709	0.0146948	-1.16743
PRKCI	0.0226765	-1.16755
GNN	0.0458026	-1.16759
FOXD2	0.0255142	-1.16766
PPAP2B	0.0256272	-1.16786
CCNC	0.0245226	-1.16797
HOXA11	0.0373294	-1.16872
PTPRM	0.0282843	-1.16894
SOS1	0.0320063	-1.16951
ZSCAN26	0.0469609	-1.16976
CYBRD1	0.0321506	-1.17036
UBE2W	0.049402	-1.17053
APPL2	0.00187079	-1.17064
LOC102723919	0.0330629	-1.17124
DCN	0.021251	-1.17135
C8orf4	0.00327796	-1.17229
MRE11A	0.0344214	-1.17312
HYKK	0.0220595	-1.17318
QARS	0.00465828	-1.17328
TUFT1	0.0341074	-1.17336
ACSL1	0.0274759	-1.17348
ERCC3	0.0164655	-1.17355
ABHD10	0.00740887	-1.17357
DUOX2	0.0250321	-1.17446
ZNF568	0.0357611	-1.1752
ARHGDIB	0.0352448	-1.17521
LMBR1	0.0301445	-1.17524
TTC9	0.00976852	-1.17526
DHX40	0.0301668	-1.1758
CALD1	0.0223423	-1.17666
PRUNE2	0.0125055	-1.17787
CYP4F2	0.0161388	-1.17803
LIN28A	0.0460996	-1.17838
ECHDC1	0.0217862	-1.17873
CTDSPL	0.0435591	-1.17921
DNMT3A	0.0256091	-1.17925
EAPP	0.0298908	-1.18017
CAB39	0.0497481	-1.18018
IGLV7-43	0.0235004	-1.18033
CHST10	0.018461	-1.18065
PYGL	0.0277863	-1.18072
PEX5	0.0214638	-1.18089
DOCK4	0.0489872	-1.18105
MCCC1	0.0169663	-1.18181
ITIH3	0.0187324	-1.18265
LIMA1	0.00349534	-1.18293
TOP2B	0.0116726	-1.18306
TBC1D12	0.0394702	-1.18308
FAM46B	0.0233779	-1.18314
CLIP4	0.0321504	-1.18323
CDC42EP1	0.0481712	-1.1835
RAB36	0.0466421	-1.18388
AGFG2	0.0463436	-1.18407
PRCP	0.0335252	-1.18447
ALAD	0.021954	-1.18475
RAI2	0.0247787	-1.185
GOLGA5	0.00110441	-1.18503
CPED1	0.0253975	-1.18512
ESR1	0.0301972	-1.18559
CPD	0.00913784	-1.18568
IL6R	0.0405915	-1.18588
PITX2	0.0408121	-1.18599
PRDM8	0.0222048	-1.18655
FAM196A	0.0418958	-1.18723
CTNNAL1	0.00264299	-1.18736
NFKBIB	0.0184696	-1.18758
C15orf52	0.0123129	-1.1881
LEPROT	0.00171816	-1.18829
IL13RA1	0.0328104	-1.18845
LOC146880	0.0110269	-1.18898
MAST4	2.58329e-05	-1.18907
GGT5	0.0422687	-1.18909
HENMT1	0.0306276	-1.18986
RBMS2	0.00398715	-1.19001
MIR22HG	0.0308709	-1.19001
ATP9A	0.049746	-1.19023
DLX3	0.0299537	-1.19025
RAB44	0.0463591	-1.19026
TACC2	0.0197992	-1.19107
OR8J1	0.0345798	-1.19117
CASQ2	0.0277477	-1.1914
SSH2	0.033926	-1.19166
WDFY4	0.0236836	-1.1925
HOXC8	0.00640095	-1.19281
LSP1P3	0.0486864	-1.19316
ACADSB	0.0279656	-1.19317
PLAGL1	0.0430334	-1.19317
PLCH1	0.0395896	-1.19362
ABCB7	0.00933542	-1.19402
TCF7L1	0.00966222	-1.19411
PDGFRA	0.0459449	-1.19423
CFAP69	0.0276899	-1.19453
RAB31	0.000992156	-1.19472
CNGB3	0.0109062	-1.19492
TAF1	0.0324388	-1.19497
FUT8	0.0249081	-1.19549
CDK10	0.040349	-1.19589
DOLPP1	0.0206028	-1.19602
GPBP1	0.0247667	-1.19612
JAZF1	0.00878585	-1.19677
NBR1	0.0462659	-1.19711
NAB1	0.0394512	-1.19717
PHLPP1	0.031895	-1.19729
SSPN	0.00642892	-1.19745
IFT22	0.0334105	-1.19774
ZNF300	0.0132903	-1.1986
CEP68	0.00710045	-1.19871
MOG	0.0258436	-1.19951
TSTD2	0.0201841	-1.19973
RNF103	0.010819	-1.19979
PDIK1L	0.0108129	-1.20159
ERMAP	0.0221178	-1.20191
MYCBP2	0.044709	-1.20212
GALC	0.0308073	-1.20229
ARID4B	0.00682402	-1.20303
PINK1	0.00152038	-1.20314
GNL1	0.0343915	-1.20321
NKX2-3	0.0251692	-1.20345
LAMA4	0.00691579	-1.20364
HOXA5	0.0162239	-1.20382
OTUD1	0.0105816	-1.20408
SERPINI1	0.0367044	-1.20431
LRRC9	0.00361269	-1.20516
ZNF503	0.049565	-1.20524
POU2F1	0.02564	-1.20554
SERPINF2	0.0289164	-1.20589
INA	0.00796252	-1.20655
NID1	0.011248	-1.20686
ITGB1BP2	0.0112635	-1.20711
CCL2	0.042602	-1.20725
RAB40B	0.00507909	-1.20844
SPINK1	0.0263126	-1.2086
FAM8A1	0.00214746	-1.20872
SLC16A5	0.0462747	-1.20912
NFIA	0.00486363	-1.20927
ZNF607	0.0347696	-1.2105
PCYOX1	0.00359254	-1.21102
CASD1	0.0152183	-1.2112
SESN1	0.0357819	-1.21132
EIF4EBP2	0.023248	-1.21137
ARID5B	0.000672694	-1.21188
ZNF823	0.0461188	-1.21252
DSTYK	0.0145324	-1.21275
ANKRD34A	0.0165202	-1.21276
PIGL	0.0159462	-1.21505
SASS6	0.0393846	-1.21518
LPGAT1	0.0154197	-1.21547
ZNF266	0.0374877	-1.21627
FES	0.0381543	-1.21648
LTA	0.0309342	-1.21651
SAMHD1	0.0318094	-1.21684
SLC41A1	0.0395584	-1.21836
PRPF3	0.0361055	-1.21873
SEC24D	0.0497713	-1.21956
TNKS	0.00624928	-1.22012
SYVN1	0.0398136	-1.22023
KCTD3	0.0411111	-1.22045
SMAD3	0.00172359	-1.22059
ARHGEF3	0.002901	-1.22084
CEP44	0.0245668	-1.22112
EHHADH	0.0146317	-1.22121
MYO7A	0.0305244	-1.22126
FAM110B	0.000743383	-1.2213
NEDD4L	0.00466103	-1.22236
MFAP5	0.00159179	-1.22238
RPS4Y2	0.0156927	-1.22267
KIAA1467	0.0415066	-1.22272
IP6K2	0.00913011	-1.2237
ZNF16	0.0122495	-1.22395
BRD8	0.000602243	-1.22422
PIM1	0.0265925	-1.22448
MAML2	7.74546e-05	-1.22495
SCAF11	0.0297803	-1.22527
RSPO4	0.0454449	-1.22542
PNPLA4	0.00169727	-1.22543
OLR1	0.0354859	-1.22641
TMEM47	0.0118775	-1.22655
CDC23	0.0274428	-1.22834
CYB561A3	0.0444577	-1.22876
JSRP1	0.00196128	-1.22892
SPTBN1	0.00451066	-1.22909
RIC1	0.00261184	-1.22934
FAM19A2	0.0087333	-1.22953
ICK	0.035422	-1.22989
ASB5	0.0199795	-1.23015
STAU2	5.90614e-05	-1.2303
MFSD6	0.0402816	-1.2312
PROS1	0.00404033	-1.23138
PPP1R12A	0.0274762	-1.2316
UBE2J1	0.0154411	-1.23192
ZNF682	0.0440242	-1.23212
IL1R1	0.0225973	-1.23246
ARAP3	0.0454219	-1.23256
LATS2	0.00132687	-1.23258
YPEL3	0.026941	-1.23268
PTPLAD2	0.0138666	-1.23341
NPY6R	0.00262478	-1.23464
MAP6D1	0.0452211	-1.23475
CCDC117	0.00464276	-1.23514
TIGD4	0.0365086	-1.23548
COL4A5	0.00677854	-1.23563
CPZ	0.006922	-1.23567
GPC4	0.0384883	-1.23637
GABRB2	0.0299526	-1.23703
MFAP4	0.0161631	-1.2374
PTPN13	0.0121645	-1.23757
FAM198B	0.0168972	-1.23799
SLC33A1	0.000782363	-1.238
TM4SF4	0.0363357	-1.23837
SOS2	0.00248389	-1.2385
ANTXR1	0.0230486	-1.23852
S1PR1	0.0385899	-1.2389
UCP2	0.0179871	-1.23891
DSE	0.046349	-1.23921
BTG2	0.000920242	-1.23965
DEK	0.0128714	-1.24016
C17orf102	0.0138245	-1.24018
RAPH1	0.0387524	-1.24079
NUAK1	0.0135872	-1.24082
THNSL2	0.0046661	-1.24085
EEF1A1	0.00648286	-1.24129
TMEFF2	0.00390969	-1.24133
DYNC1I1	0.0445385	-1.24155
ZFP90	0.0165258	-1.24171
CLEC3B	0.0307336	-1.24174
RTKN	0.0141517	-1.24202
FOS	0.0158538	-1.24231
DNMBP	0.0437051	-1.24239
PDGFRL	0.0391641	-1.24352
PRKX	0.0106564	-1.24388
MARCKS	0.046879	-1.24453
S1PR3	0.0129458	-1.24479
CNKSR2	0.0179769	-1.24491
LAMA2	0.0308888	-1.24498
CABYR	0.0424311	-1.245
CAMK2N1	0.000847922	-1.24511
DBF4B	0.00484344	-1.24553
COL12A1	0.0433826	-1.24559
ZNF786	0.0379281	-1.2457
HSP90B1	0.000808151	-1.24596
TNFAIP1	0.0386365	-1.246
RFX5	0.0168873	-1.24643
PCMTD2	0.00339764	-1.24656
EFNB2	0.0226381	-1.24796
XG	0.0102406	-1.24877
PCMTD1	0.00525945	-1.24941
DDAH1	0.00674026	-1.25052
LIMCH1	0.00635466	-1.25091
HSPA1B	0.0172528	-1.25093
FBLN5	0.000672593	-1.2515
CTTNBP2NL	0.00152257	-1.25186
ITGA6	0.00051523	-1.25201
PBX1	0.0306652	-1.25233
WTIP	0.013809	-1.25252
RNF150	0.0390299	-1.2534
PTGFR	0.0181656	-1.25372
ATXN7	0.00944858	-1.25498
ACTA2	0.00213264	-1.25582
NPNT	0.00962834	-1.256
MDN1	0.00426311	-1.25616
CADPS2	0.0462414	-1.25618
ACVR2A	0.0234633	-1.25621
CDH13	0.0217598	-1.25753
MPP5	0.00232868	-1.25767
ITSN1	0.00272729	-1.25771
HS3ST3B1	0.0238136	-1.25773
NKX3-2	0.0374235	-1.2581
SS18L1	0.0174336	-1.25866
DENND1B	0.0436551	-1.25921
EPHB3	0.0439694	-1.26015
PRKAG2	0.0171398	-1.26028
RAMP3	0.0141255	-1.26096
EBF3	0.000151167	-1.26102
CHST7	0.0197545	-1.26119
RNF38	0.0403248	-1.26191
CXCL12	0.0101448	-1.26194
PRICKLE2	0.00374847	-1.2621
CENPC	0.0201842	-1.26281
EPDR1	0.00030857	-1.26344
PLSCR4	0.00466471	-1.26398
MGAT5	0.0381357	-1.2643
PEAR1	0.000499083	-1.26456
C11orf44	0.0279553	-1.2649
ZEB2	0.0287763	-1.26539
PIH1D2	0.0211812	-1.26542
CALCOCO1	0.00995053	-1.26595
SLITRK4	0.0293434	-1.26609
DDIT4L	0.0263863	-1.26616
FOXO1	0.036761	-1.26627
TEAD2	0.0046171	-1.2667
TMEM245	0.0413329	-1.26679
CABP1	0.044622	-1.26725
COL9A3	0.0221898	-1.26733
FGF14	0.0110234	-1.26744
SLC44A1	0.0052863	-1.2677
PPM1D	0.00110341	-1.26792
SPRY1	0.00579589	-1.26842
TRIM22	0.0048689	-1.2685
FHL1	2.90082e-06	-1.26869
COBLL1	0.0484976	-1.2692
ANKRD13A	0.0303861	-1.26923
SHROOM3	0.0152903	-1.27018
PTPRN2	0.0131745	-1.27035
LEPREL1	0.04526	-1.27107
CEP112	0.0148116	-1.2711
N4BP2L1	0.00661193	-1.27114
TMEM117	0.00226877	-1.27124
SHOX2	0.00187668	-1.27189
GYG2	0.0162045	-1.27238
KAT2B	0.00764666	-1.27309
GHR	0.0164438	-1.27317
TEK	0.0355514	-1.27326
MAP3K7	0.0448911	-1.27493
TFDP2	0.0237017	-1.2751
PRKD1	0.0248543	-1.27602
PDZRN3	0.016284	-1.27684
STXBP5	0.010494	-1.27721
ITPR1	0.0492519	-1.27743
CLSTN2	0.0462319	-1.27755
GLT8D2	0.0169974	-1.2789
C8orf33	0.00141168	-1.27916
CCDC136	0.00745506	-1.27948
LOC728392	0.0379049	-1.27981
TIA1	0.00443952	-1.2799
ITGBL1	0.00566251	-1.28068
TMEM132A	0.0403386	-1.28093
BAZ2B	0.0132597	-1.28112
STARD13	0.00187315	-1.28123
ADRB2	0.0148871	-1.28204
SEPT6	0.0189067	-1.28206
SEPT6	0.0189067	-1.28206
SH3D19	0.00351613	-1.28289
FZD2	0.0193605	-1.28378
FADS2	0.00532561	-1.28387
SFRP4	0.0407874	-1.28522
MEIS1	0.0053874	-1.28598
TTC39C	0.00612969	-1.28644
HIPK3	0.00139703	-1.28658
CYYR1	0.0143664	-1.28669
AJUBA	0.0270532	-1.2868
HMCES	0.0258443	-1.28854
EBF1	0.0147337	-1.28884
PPAP2A	0.0247737	-1.28885
LAMP3	0.0338562	-1.28925
STAC	0.0442891	-1.28983
YPEL2	0.012235	-1.29001
CCDC110	0.00939916	-1.29008
SGK223	0.029007	-1.29043
KIAA1377	0.0304452	-1.29048
PTGFRN	0.000418209	-1.29284
PPME1	0.00803305	-1.29323
NAV3	0.0260067	-1.29443
SNX21	0.00564842	-1.29495
RCBTB2	0.000142402	-1.29533
MITF	0.0281009	-1.29534
LOC729173	0.0187302	-1.29547
ALS2	0.013519	-1.29644
EMP2	0.0143532	-1.29669
LINC00674	0.019179	-1.29692
PRL	0.0375224	-1.29727
PRTFDC1	0.0190187	-1.29785
CXCL16	0.014936	-1.29795
MTURN	0.0113036	-1.2981
RGN	0.0461571	-1.29832
NPAS1	0.0112683	-1.29844
KISS1	0.039533	-1.29935
KIAA1462	0.00699937	-1.30022
GRK5	0.00130438	-1.30119
CORIN	0.0116285	-1.30176
HHAT	0.0495942	-1.30183
KCNS1	0.0274947	-1.30223
CPO	0.0476589	-1.30317
HIST2H2BE	0.00113951	-1.30371
TNFRSF21	0.0389284	-1.30386
BAMBI	0.0351987	-1.30396
PGGT1B	0.00793229	-1.30481
MTUS1	0.0115199	-1.30493
VTN	0.0190205	-1.30504
SPIC	0.0119506	-1.30523
FRZB	0.0144253	-1.30798
RBM24	0.000936629	-1.3096
ZDBF2	0.0416258	-1.30969
TP63	0.00776393	-1.30996
TSPAN12	0.0228825	-1.31104
AGTR1	0.035353	-1.31116
SSBP2	0.000458355	-1.31162
GSTM4	0.00460917	-1.31306
MN1	0.00763035	-1.31329
FMO1	0.0346544	-1.31564
DBT	0.0227083	-1.31574
DCAF8	0.0136686	-1.31659
L3MBTL3	0.0287006	-1.31659
LEPR	0.0306121	-1.3175
CDH11	0.0257406	-1.31825
PIK3R1	0.014617	-1.31912
C1orf21	0.0366994	-1.31936
SGMS1	0.0426319	-1.31951
PGPEP1L	0.00615976	-1.32088
STOM	0.00478132	-1.32106
WNT2	0.0201866	-1.3211
TMEM119	0.000563138	-1.32153
C1orf198	0.0135834	-1.32176
DNAJB9	0.0340729	-1.32176
ZNF415	0.00263481	-1.32185
MAP3K8	0.0476164	-1.32188
ZNF614	0.0155293	-1.32352
SOX4	0.0372663	-1.32397
ZNF106	0.00089516	-1.32513
CD36	0.011452	-1.32513
CHN1	0.00870288	-1.32514
NXN	0.0303046	-1.32615
MAF	0.0213096	-1.32652
ZNF677	0.0211201	-1.32713
SULF1	0.0339038	-1.32717
SH3RF2	0.0405894	-1.32924
ZNF711	0.0408442	-1.32948
MYH10	0.00567953	-1.32987
FZD10	0.0156808	-1.33177
ECM2	0.0169648	-1.33186
PRR15	0.00162354	-1.33218
CBX7	0.035319	-1.33238
CPA4	0.0165583	-1.33264
DAAM1	0.00432969	-1.33311
DACT1	0.0168273	-1.33442
ALDH1A1	0.00361669	-1.33512
FAM180B	0.00251853	-1.33552
EDN1	0.0298009	-1.33574
ARHGAP23	0.0237391	-1.33575
AXIN2	0.00472099	-1.33606
ABAT	0.0156004	-1.33607
ZNF107	0.0401061	-1.33672
C3orf58	0.00665255	-1.33679
RASSF9	0.00289613	-1.33778
ZNF397	0.0191698	-1.33789
SLFN12	0.00130022	-1.33809
DIRAS2	0.0150776	-1.33872
FSTL3	0.00233118	-1.33927
AOX1	0.00101892	-1.33962
SMPDL3A	0.0113687	-1.33964
IL11RA	0.00490886	-1.33968
C18orf54	0.0287846	-1.34064
EPB41L2	0.0135236	-1.34254
PRICKLE1	0.00493693	-1.34576
SLC46A3	0.0385705	-1.34649
PELI2	0.0046471	-1.34707
PBLD	0.00118715	-1.3474
CIDEC	0.0136349	-1.34759
C1RL	0.018081	-1.3483
DLGAP5	0.022632	-1.34831
PIK3R3	0.0175819	-1.35026
SERPINB7	0.0348868	-1.35047
APOBEC2	0.0239183	-1.35114
FIGN	0.0306534	-1.35398
TF	0.0481661	-1.35471
GRAMD3	0.000269226	-1.35529
VGLL3	0.0250997	-1.35536
LAMB1	0.0109022	-1.356
LYPD6	0.000919237	-1.35695
LPAR6	0.00288114	-1.35773
NDC80	0.0444634	-1.35849
ARHGAP28	0.00346133	-1.35919
CDK18	0.00265483	-1.35981
RECK	0.01162	-1.36235
SFRP2	0.00227509	-1.36271
FRAT1	0.011217	-1.36533
RHOBTB3	0.00287185	-1.36651
CCL13	0.00616187	-1.36768
LOC284023	0.00335447	-1.36803
ZNF436	0.0314141	-1.36809
ZHX2	0.0381894	-1.36934
PLA2R1	0.0102571	-1.37172
EMILIN1	0.0448254	-1.37176
MANSC1	0.00679637	-1.3735
NINL	0.0415407	-1.37354
MYH8	0.00591425	-1.37407
PCDHB5	0.00365407	-1.3744
PLEKHA7	0.0095906	-1.37469
MICU3	0.0422125	-1.37617
KBTBD7	0.00853324	-1.37624
RARB	0.0391065	-1.37657
ANXA3	0.00639731	-1.37887
MFAP3L	0.00126468	-1.379
LYPD6B	0.00027836	-1.3803
CRISPLD2	0.0254349	-1.38087
PTCH1	0.0420232	-1.38145
VSTM4	0.00344447	-1.38147
DNAJC6	0.0123088	-1.38651
WEE1	0.00574289	-1.38665
TMEM178A	0.00773172	-1.38831
C17orf100	0.0215908	-1.39478
MYF5	0.0340214	-1.39593
EFS	0.0247806	-1.39801
DEPTOR	0.00395142	-1.39848
GIPC2	0.0186813	-1.39948
COLEC12	0.00124304	-1.39978
SCN3A	0.00872162	-1.4003
RUNX1T1	0.00512269	-1.40137
NFATC4	0.0479435	-1.40306
FAM20A	0.0475615	-1.40409
FMO3	0.0467551	-1.40616
IST1	0.0183109	-1.40655
ERC2	0.00196957	-1.40702
GNA14	0.0271905	-1.40852
ACKR4	0.0147908	-1.41006
PLS1	0.00603487	-1.41022
HAND2	0.0175089	-1.41179
NPY1R	0.00191292	-1.41184
ADAMTS3	0.0108351	-1.4128
LBH	0.000263069	-1.41416
C2CD3	0.00338928	-1.41436
SYNPO2	9.81491e-05	-1.41585
IGF1	0.0329299	-1.41667
ZNF665	0.00747309	-1.41895
KIAA1211	0.00499862	-1.42005
PPP1R1B	0.0314102	-1.42074
ANKS1A	0.0100889	-1.42098
PLCL1	0.0303077	-1.42204
PLK2	0.00383394	-1.423
TNFSF4	0.0066266	-1.42361
HOGA1	0.0191497	-1.42461
PKP4	0.0483627	-1.42583
BCAS1	0.000478219	-1.42642
MAP2	0.00230073	-1.4273
SCD	0.00551288	-1.42757
EFHD1	0.000394515	-1.42858
IL18	0.00105534	-1.42861
ALPK2	0.01329	-1.4293
OBSL1	0.027122	-1.43002
PPP2R3B	0.00231826	-1.43126
TMEM30B	0.00550639	-1.43324
LRRN1	0.0136684	-1.4357
FBXO32	0.000357141	-1.43679
TMSB15A	0.0317935	-1.43817
NTF3	0.033727	-1.43862
VIT	0.00338209	-1.43897
CCBE1	0.0232356	-1.44096
C10orf54	0.000228519	-1.44115
HOXA3	0.0010226	-1.44161
LMCD1	0.0067826	-1.44302
REEP1	0.000329041	-1.44351
ZNF610	0.00113795	-1.4462
TEX14	0.0117077	-1.44727
EYA1	0.00168665	-1.44765
VGLL2	0.00027288	-1.44779
ADARB1	0.00149223	-1.44841
SELENBP1	0.00416224	-1.4514
FRY	0.00284261	-1.45216
CCDC3	0.00583589	-1.45432
IL20RA	0.0384734	-1.45667
TP53INP2	0.000572791	-1.45708
OGN	0.0125071	-1.45997
CNTN3	0.00472463	-1.46046
SATB1	0.000844159	-1.4616
KCNT2	0.0319579	-1.462
MAOA	0.0256589	-1.46346
RASSF3	0.0407453	-1.46406
DNAJC27	0.0222678	-1.46627
DAPK1	0.00156091	-1.46964
PHACTR2	0.000489502	-1.47205
GAS1	0.000353867	-1.4723
GDF6	0.00160766	-1.47241
SCIN	0.0186073	-1.4823
LPCAT3	0.0111376	-1.48314
IGDCC4	0.00398088	-1.48462
CCDC85A	0.0196479	-1.4855
FAM84A	0.0171203	-1.48593
ATP1B4	0.00112123	-1.48848
KLF5	0.0156772	-1.49033
NRXN3	0.00796179	-1.49123
RCAN2	0.000474583	-1.49144
SREBF1	0.0279878	-1.49247
NLGN1	0.0249064	-1.49264
SEPP1	0.00317359	-1.49714
ARRDC4	0.00518712	-1.49798
TLE4	4.73403e-05	-1.50102
FAM65B	0.00683243	-1.50129
SLC39A10	0.000343449	-1.50338
PLCB4	0.0118266	-1.50353
PLD1	0.00311875	-1.5053
ITGB2	0.00911725	-1.50563
THRB	0.00114588	-1.50652
AMPH	0.00400831	-1.50824
NPR3	0.0169382	-1.50936
OMD	0.0301161	-1.5111
EPHB6	0.0272974	-1.51129
ADAMTS5	0.0044029	-1.51202
FILIP1L	0.010869	-1.51232
NR1H3	0.0371031	-1.51288
GLCCI1	0.0014484	-1.51609
CPM	0.00492504	-1.52209
ANGPTL7	0.00440372	-1.5235
MGARP	0.000494689	-1.52364
MAMLD1	0.00867116	-1.52377
STYK1	0.0195938	-1.52575
PTGIS	0.00206154	-1.52784
C5	0.000181021	-1.53325
FZD7	0.00198863	-1.5334
TMEM182	0.000810872	-1.53403
OPN3	0.000476197	-1.53479
LRRN3	0.0057351	-1.53606
SESN3	9.85075e-05	-1.53613
TPD52L1	0.0215286	-1.53994
NRK	0.0236856	-1.5408
ANGPTL1	0.000369159	-1.54108
PCSK9	0.0032298	-1.54244
SLC6A6	8.9334e-05	-1.54369
CAV3	0.000269399	-1.54425
STMN2	0.00700817	-1.54528
EXPH5	0.00551192	-1.54768
C2orf40	0.00262258	-1.54812
TGFB3	0.00129133	-1.54863
SORBS2	7.05026e-05	-1.55394
RASSF2	0.00806	-1.55522
GPR126	0.0048955	-1.5625
OSR2	0.00093455	-1.56391
PLXNC1	0.0287284	-1.56519
METTL7A	0.00217416	-1.56529
TNFRSF11B	0.00827227	-1.57095
ADAMTS9	0.0196815	-1.57827
GPRASP1	0.0327309	-1.58516
GDPD5	0.00720948	-1.59316
EPHX2	0.016377	-1.59401
MEST	0.00480532	-1.59471
ABCA8	0.000200009	-1.59555
STEAP4	0.0210401	-1.59658
CHN2	0.00238366	-1.59833
TXNIP	1.56479e-05	-1.59949
C10orf10	0.000538471	-1.60889
NFYB	0.000149921	-1.61041
FBXW7	9.06794e-05	-1.62148
GLS	0.0055921	-1.62432
HNMT	0.00409379	-1.62464
MTTP	0.0177413	-1.62603
MAN1C1	0.0146033	-1.62719
ASPN	0.00302348	-1.63373
MASP1	0.00272799	-1.64453
HSD17B6	0.00158786	-1.65334
PPFIBP2	0.00106911	-1.6562
FGF7	0.0137211	-1.68005
ZNF699	0.00437051	-1.68401
SDPR	0.00322921	-1.68526
VASH1	0.000517533	-1.68632
LRRC1	2.30082e-05	-1.68716
SLC4A4	0.000580763	-1.70957
SULF2	0.0181561	-1.71519
STON1	1.16901e-06	-1.72918
INMT	0.0026666	-1.73652
TMEM35	0.0143552	-1.76707
MSTN	0.0175526	-1.77264
JAM2	0.000174542	-1.80556
DTX4	0.00114111	-1.84464
OLFML2B	0.00644268	-1.8462
B3GALT2	0.000119091	-1.84659
RSPO3	0.0106597	-1.8554
HEYL	0.000807582	-1.88031
SLC40A1	0.0151171	-1.88067
RDH10	0.00067309	-1.89013
MID1	0.00946922	-1.89074
MYH2	0.00021879	-1.90153
PDGFD	0.00123896	-1.9017
MAMDC2	5.96832e-06	-1.90404
RNF144B	0.000162666	-1.95696
ANGPT1	0.000378129	-1.97688
HSPA2	0.000232048	-2.02181
MOB3B	0.000895635	-2.02546
CYP26B1	0.00217024	-2.06231
TM4SF20	0.00313257	-2.18209
DHRS3	1.51852e-05	-2.18334
TMEM255A	0.00277439	-2.2812
ACHE	0.000676738	-2.33582
MYH1	4.47835e-05	-2.436
FMO2	0.0405423	-2.53618
TNFSF10	0.008388	-2.60288
ABCA1	0.000100425	-2.95354
